# Supplementary material for: Linguistic and Clinical Validation of the Tajik Acute Cystitis Symptom Score for Diagnosis and Patient-Reported Outcome in Acute Uncomplicated Cystitis
Source: Medicina (Kaunas). 2023 Aug 25;59(9):1549. doi: 10.3390/medicina59091549 (PMC10534607; doi:10.3390/medicina59091549)
Supplement: Supplementary file 1 [file medicina-59-01549-s001.zip]

Archive with 1 entries (1 files):
- medicina-2505433-supplementary.pdf
